# Supplementary material for: Microcephaly genes evolved adaptively throughout the evolution of eutherian mammals
Source: BMC Evol Biol. 2014 Jun 5;14:120. doi: 10.1186/1471-2148-14-120 (PMC4055943; doi:10.1186/1471-2148-14-120)
Supplement: Additional file 2: Table S1 — Accession IDs and phenotypic data. Table S2. branch and clade model tests for diversifying selection. Table S3. Linking molecular and phenotypic evolution. [file 1471-2148-14-120-S2.xlsx]

## Sheet: Table S1
Table S1: Accession IDs and phenotypic data
a) Main mammalian dataset
Species	Common name	ASPM	MCPH1	CDK5RAP2	CENPJ	STIL	WDR62	CEP152
Vicugna pacos	Alpaca	ENSVPAG00000006550	ENSVPAG00000007786	ENSVPAG00000012574	ENSVPAT00000011393	ENSVPAG00000004270	ENSVPAG00000006537	ENSVPAG00000004013
Bos taurus	Cow	ENSBTAG00000007860	ENSBTAG00000011032	ENSBTAG00000006532	ENSBTAG00000017048	ENSBTAG00000017844	ENSBTAG00000014996	ENSBTAG00000011661
Callithrix jacchus	Marmoset	ENSCJAT00000009223	ENSPVAG00000012302	ENSCJAG00000020351	ENSCJAG00000018946	ENSCJAG00000021228	ENSCJAG00000009616	ENSCJAG00000001706
Canis familiaris	Dog	ENSCAFT00000018114	ENSCAFG00000008577	ENSCAFG00000003560	ENSCAFG00000007391	ENSCAFG00000004031	ENSCAFG00000006621	ENSCAFG00000014785
Cavia porcellus	Guinea pig	ENSCPOT00000004652	ENSCPOG00000015508	ENSCPOG00000007408	ENSCPOG00000012145	ENSCPOG00000003560	ENSCPOG00000012080	ENSCPOG00000006518
Dasypus novemcinctus	Armadillo	ENSDNOT00000001112	ENSDNOG00000018788	ENSDNOG00000010028	ENSDNOG00000006155	ENSDNOG00000013032	ENSDNOG00000015833	ENSDNOG00000015572
Dipodomys ordii	Kangaroo rat	ENSDORT00000001430	ENSDORG00000005061	ENSDORG00000006667	ENSDORG00000016674	ENSDORG00000004571	ENSDORG00000001850	ENSDORG00000010570
Echinops telfairi	Lesser hedgehog tenrec	ENSETET00000001735	ENSETEG00000001642	ENSETEG00000008099	ENSETEG00000003136	ENSETEG00000008819	XM_004715875.1	ENSETEG00000005019
Equus caballus	Horse	ENSECAT00000023222	ENSECAG00000018517	ENSECAG00000000135	ENSECAG00000006526	ENSECAG00000011152	ENSECAG00000014404	ENSECAG00000026853
Erinaceus europaeus	Hedgehog	ENSEEUT00000005537	ENSEEUG00000010722	ENSEEUT00000001151	ENSEEUG00000005924	ENSEEUG00000010651	ENSEEUG00000008086	ENSEEUG00000012430
Felis catus	Cat	ENSFCAT00000024334	ENSFCAG00000014371	ENSFCAG00000008625	ENSFCAG00000004916	ENSFCAG00000012141	ENSFCAG00000014138	ENSFCAG00000009080
Gorilla gorilla	Gorilla	ENSGGOT00000027235	ENSGGOG00000010024	ENSGGOG00000000178	ENSGGOG00000014528	ENSGGOG00000000512	ENSGGOG00000001147	ENSGGOG00000000404
Homo sapiens	Human	ENST00000367409	ENSG00000147316	ENST00000349780	ENSG00000151849	ENSG00000123473	ENSG00000075702	ENSG00000103995
Ictidomys tridecemlineatus	Ground squirrel	ENSSTOG00000009003	ENSSTOG00000003089	ENSSTOG00000013008	ENSSTOG00000011291	ENSSTOG00000014333	ENSSTOG00000009365	ENSSTOG00000003043
Loxondonta africana	Elephant	XR_133737.1	ENSLAFT00000003934	XR_133667.1	ENSLAFG00000007716	ENSLAFG00000006255	ENSLAFG00000013714	ENSLAFG00000014279
Macaca mulatta	Macaque	ENSMMUT00000044978	ENSMMUG00000010137	ENSMMUG00000023255	ENSMMUG00000030808	ENSMMUG00000020389	ENSCJAG00000009616	ENSMMUG00000009829
Mus musculus	Mouse	ENSMUST00000053364	ENSMUSG00000039842	ENSMUSG00000039298	ENSMUSG00000064128	ENSMUSG00000028718	ENSMUST00000145027	ENSMUSG00000068394
Mustela putorius	Ferret	ENSMPUG00000010120	ENSMPUG00000002557	ENSMPUG00000007752	ENSMPUG00000013315	ENSMPUG00000012399	ENSMPUG00000005764	ENSMPUG00000012304
Myotis lucifugus	Microbat	ENSMLUT00000017228	ENSMLUG00000016959	ENSMLUG00000004984	ENSMLUG00000003913	ENSMLUG00000006395	ENSMLUG00000012279	ENSMLUG00000012896
Nomascus leucogenys	Gibbon	ENSNLET00000023046	ENSNLEG00000014899	ENSNLEG00000016932	ENSNLEG00000013675	ENSNLEG00000016386	ENSNLEG00000011671	ENSNLEG00000006071
Ochotona princeps	Pika	ENSOPRG00000015990	ENSOPRG00000012295	ENSOPRG00000014991	ENSOPRG00000016772	ENSOPRG00000004039	ENSOPRG00000001714	ENSOPRG00000016832
Oryctolagus cuniculus	Rabbit	ENSOCUG00000014733	ENSOCUG00000012808	XM_002720473.1	ENSOANG00000015380	ENSOCUG00000013586	ENSOCUG00000024029	ENSOCUG00000006424
Otolemur garnettii	Bushbaby	ENSOGAG00000028738	ENSOGAG00000015041	ENSOGAG00000006300	ENSOGAG00000014821	ENSOGAG00000016561	ENSOGAG00000011496	ENSOGAG00000013259
Pan paniscus	bonobo	XM_003823078.1	XM_003805350.1	XM_003833087.1	XM_003812608.1	XM_003829579.1	XM_003816089.1	XM_003831485.1
Pan troglodytes	Chimpanzee	ENSPTRT00000003276	ENSPTRG00000019946	ENSPTRG00000019946	ENSPTRG00000005715	ENSPTRG00000000711	ENSPTRG00000010882	ENSPTRG00000007047
Papio anubis	Olive baboon	XM_003893356.1	XM_003902387.1	XM_003911304.1	XM_003913680.1	XM_003891845.1	XM_003915398.1	XM_003900910.1
Pongo abelii	Orangutan	ENSPPYT00000000459	ENSPPYG00000018317	ENSPPYG00000019550	ENSPPYG00000005216	ENSPPYG00000001381	ENSPPYG00000009895	ENSPPYG00000006456
Procavia capensis	Hyrax	ENSPCAT00000012425	ENSPCAG00000015531	ENSPCAG00000005714	ENSPCAG00000007179	ENSPCAG00000006210	ENSPCAG00000003218	ENSPCAG00000005874
Rattus norvegicus	Rat	ENSRNOG00000012318	ENSRNOT00000043384	ENSRNOG00000005788	ENSRNOG00000022597	ENSRNOG00000007858	ENSRNOG00000020807	ENSRNOG00000008260
Saimiri boliviensis	Squirrel monkey	XM_003944136.1	XM_003944596.1	XM_003925184.1	XM_003919743.1	XM_003921740.1	XM_003937389.1	XM_003928882.1
Sus scrofa	Pig	ENSSSCT00000011921	ENSSSCG00000015754	ENSSSCT00000006054	ENSSSCG00000029393	XM_003128015.3	ENSSSCG00000002923	ENSSSCG00000004657
Tarsius syrichta	Tarsier	ENSTSYG00000010254	ENSTSYG0000001165	ENSTSYG00000010385	ENSTSYG00000004086	ENSTSYG00000012968	ENSTSYG00000008444	ENSTSYG00000008222
Tupaia belangeri	Tree shrew	ENSTBEG00000008685	ENSTBEG00000012696	ENSTBEG00000016795	ENSTBEG00000006439	ENSTBEG00000017263	ENSTBEG00000012125	ENSTBEG00000006262
Tursiops truncatus	Dolphin	ENSTTRG00000002577	ENSTTRG00000017075	ENSTTRG00000007077	ENSTTRG00000012709	ENSTTRG00000000833	ENSTTRG00000003917	ENSTTRG00000009368
b) Additional newly sequenced data (IDs will be provided upon acceptance)
Species	STIL exons 7, 13, 15, 17, 18		WDR62 exon 30
Erythrocebus patas	KJ917985		KJ890379
Cercopithecus aethipos	KJ917986		KJ890380
Cebus xanthosternos	KJ917987		KJ890381
Aotus sp.	KJ917988		KJ890382
Saguinus oedipus	KJ917989		KJ890383
Leontopithecus rosalia	KJ917990		KJ890384
Alouatta caraya	KJ917991		KJ890385
Pithecia pithecia	KJ917992		KJ890386

## Sheet: Table S2
Table S2: branch and clade model tests for diversifying selection
a) Shifts between primates and non-primates (branch models)
Locus	dN/dS primates	dN/dS non primates	Likelihood ratio M0/M2	p-value M0/M2	corrected p-value
ASPM	0.4023	0.3254	26.248	<0.001	<0.001
CDK5RAP2	0.5408	0.4182	24.021	<0.001	<0.001
MCPH1	0.5866	0.4754	9.763	0.002	0.004
CENPJ	0.4411	0.3297	21.661	<0.001	<0.001
STIL	0.4246	0.3289	13.094	<0.001	<0.001
CEP152	0.4079	0.3229	16.795	<0.001	<0.001
WDR62	0.2067	0.2189	0.889	0.346	-
b) Diversifying selection between primates and non-primates (clade models)
Locus	proportion of sites under divergent dN/dS	DN/DS primates	DN/DS non primates	Likelihood ratio	p-value	corrected p-value
ASPM	0.42348	0.38416	0.38416	3.894	0.273	-
CDK5RAP2	0.41566	0.34622	0.34622	44.628	<0.001	<0.001
MCPH1	0.0759	1.61213	1.61213	6.484	0.09	-
CENPJ	0.41912	0.3639	0.3639	1.741	0.628	-
STIL	0.41392	0.44713	0.44713	4.895	0.18	-
CEP152	0.39663	0.42321	0.42321	17.399	0.001	0.006
WDR62	0.34931	0.31805	0.31805	0.003	1	-
c) Shifts between three mammalian clades (branch models)
Locus	dN/dS afrotheria+xenarthra	dN/dS laurasiatheria	dN/dS euarchontoglires	Likelihood ratio M0/M2	p-value	corrected p-value
ASPM	0.3527	0.3154	0.3471	10.384	0.016	0.109
CDK5RAP2	0.4474	0.4166	0.4478	2.94	0.401	-
MCPH1	0.4961	0.4774	0.5033	0.977	0.807	-
CENPJ	0.38	0.345	0.3415	2.223	0.527	-
STIL	0.3157	0.3247	0.3611	4.895	0.18
CEP152	0.3041	0.3458	0.3412	5.225	0.156	-
WDR62	0.2102	0.204	0.2113	0.438	0.932	-
d) Diversifying selection between three mammalian clades (clade models)
Locus	proportion of sites under divergent dN/dS	dN/dS afrotheria+xenarthra	dN/dS laurasiatheria	dN/dS euarchontoglires	Likelihood ratio M0/M2	p-value	corrected p-value
ASPM	0.42401	0.387	0.305	0.36413	18.209	<0.001	0.003
CDK5RAP2	0.03518	2.3483	2.35626	2.35059	0	1	-
MCPH1	0.07876	1.83753	2.71195	1.86125	13.928	0.003	0.018
CENPJ	0.41952	0.40839	0.31153	0.31375	7.561	0.056	-
STIL	0.41523	0.33547	0.3134	0.39685	6.265	0.099	-
CEP152	0.39523	0.33046	0.28205	0.32239	4.001	0.261	-
WDR62	0.0029	2.12461	4.21337	3.64297	-555.907	1	-

## Sheet: Table S3
Table S3: Linking molecular and phenotypic evolution
a) Branch models & taxon pairs
Locus	dN/dS elephant	dN/dS hyrax	Elephant dN/dS>Hyrax dN/dS	Likelihood ratio	p-value
ASPM	0.409	0.329	TRUE	1.848	0.174
CDK5RAP2	0.427	0.503	FALSE	0.533	0.465
MCPH1	0.749	0.2837	TRUE	11.609	0.001
CENPJ	0.442	0.394	TRUE	0.244	0.622
STIL	0.473	0.301	TRUE	3.217	0.073
CEP152	0.264	0.517	FALSE	17.379	0
WDR62	0.173	0.233	FALSE	1.651	0.199
Locus	dN/dS dolphin	dN/dS cow	Dolphin dN/dS>Cow dN/dS	Likelihood ratio	p-value
ASPM	0.376	0.335	TRUE	0.65	0.42
CDK5RAP2	0.6572	0.455	TRUE	3.535	0.06
MCPH1	0.955	0.619	TRUE	2.968	0.085
CENPJ	0.407	0.425	FALSE	0.035	0.852
STIL	0.39	0.31	TRUE	0.751	0.386
CEP152	0.285	0.394	FALSE	3.23	0.072
WDR62	0.279	0.201	TRUE	2.187	0.139
Locus	dN/dS human	dN/dS bushbaby	Human dN/dS>Bushbaby dN/dS	Likelihood ratio	p-value
ASPM	0.366	0.358	TRUE	0.032	0.858
CDK5RAP2	0.575	0.496	TRUE	0.847	0.358
MCPH1	0.771	0.557	TRUE	2.007	0.157
CENPJ	0.469	0.344	TRUE	2.523	0.112
STIL	0.512	0.395	TRUE	1.522	0.217
CEP152	0.496	0.312	TRUE	6.883	0.009
WDR62	0.216	0.241	FALSE	0.403	0.526
b) PGLS analysis
Primates - full coding sequence
Locus	Phenotype	n	R2	t6	p-value
ASPM	neonatal brain mass	8	0.034036	0.459794	0.330927
	adult brain mass	8	0.109405	0.858526	0.211784
CDK5RAP2	neonatal brain mass	8	0.276822	-1.51549	1
	adult brain mass	8	0.108904	-0.856316	1
MCPH1	neonatal brain mass	8	0.078867	0.716739	0.250235
	adult brain mass	8	0.280566	1.52967	0.088485
CENPJ	neonatal brain mass	8	0.076959	0.707284	0.25296
	adult brain mass	8	0.011379	-0.262796	1
STIL	neonatal brain mass	8	0.236082	1.36171	0.1111
	adult brain mass	8	0.158343	1.36576	0.110496
CEP152	neonatal brain mass	8	0.067971	0.661491	0.266431
	adult brain mass	8	0.237157	1.06245	0.164456
WDR62	neonatal brain mass	8	0.01046	-0.251834	1
	adult brain mass	8	0.158343	1.06245	0.164456
Primates - partial coding sequence from Montgomery et al. 2011
Locus	Phenotype		R2	t6	p-value
ASPM	neonatal brain mass	8	0.113276	0.875488	0.207489
	adult brain mass	8	0.226601	1.32588	0.11656
CDK5RAP2	neonatal brain mass	8	0.321402	-1.68575	1
	adult brain mass	8	0.051691	-0.571886	1
Glires - full coding sequence*
Locus	Phenotype	n	R2	t5/t3	p-value
ASPM	neonatal brain mass	5	0.696482	2.62376	0.0393733
	adult brain mass	7	0.507244	2.2687	0.0362784
CDK5RAP2	neonatal brain mass	5	0.624823	2.23522	0.0557272
	adult brain mass	7	0.194774	1.09974	0.160776
MCPH1	neonatal brain mass	5	0.055516	0.184721	0.432615
	adult brain mass	7	0.140516	-1.01057	1
CENPJ	neonatal brain mass	5	0.03475	0.328637	0.382017
	adult brain mass	7	0.042443	-0.470767	1
STIL	neonatal brain mass	5	0.615698	2.19234	0.058
	adult brain mass	7	0.323394	1.54591	0.0913961
CEP152	neonatal brain mass	5	0.011246	-0.419928	1
	adult brain mass	7	0.169607	0.904125	0.203689
WDR62	neonatal brain mass	5	0.327363	-1.20833	1
	adult brain mass	7	0.229075	-1.2189	1
* note adult data is available for two species for which no neontal data exists, comparisons between the results using adult and neontal brain size excluded these additional species:
Locus	Phenotype		R2	t3	p-value
ASPM	adult brain mass	5	0.472417	1.639	0.0998719
CDK5RAP2	adult brain mass	5	0.37496	1.34153	0.136131
STIL	adult brain mass	5	0.352987	1.27933	0.145378
Euungulata - full coding sequence
Locus	Phenotype		R2	t3	p-value
ASPM	neonatal brain mass	5	0.815308	3.63913	0.0178818
	adult brain mass	5	0.556399	1.9398	0.0738702
CDK5RAP2	neonatal brain mass	5	0.731585	2.8595	0.0323017
	adult brain mass	5	0.518446	1.79717	0.0850807
MCPH1	neonatal brain mass	5	0.282169	1.08594	0.178486
	adult brain mass	5	0.60346	2.13669	0.0611174
CENPJ	neonatal brain mass	5	0.481996	1.67077	0.0966805
	adult brain mass	5	0.17289	0.791887	0.243132
STIL	neonatal brain mass	5	0.549067	1.91125	0.0759695
	adult brain mass	5	0.826886	3.78545	0.0161616
CEP152	neonatal brain mass	5	0.027971	-0.293813	1
	adult brain mass	5	0.307862	-1.15516	1
WDR62	neonatal brain mass	5	0.72667	2.82414	0.0332554
	adult brain mass	5	0.596942	2.10786	0.0628109
